# Supplementary material for: Drug Resistance Mutations Against Protease, Reverse Transcriptase and Integrase Inhibitors in People Living With HIV-1 Receiving Boosted Protease Inhibitors in South Africa
Source: Front Microbiol. 2020 Mar 20;11:438. doi: 10.3389/fmicb.2020.00438 (PMC7099763; doi:10.3389/fmicb.2020.00438)
Supplement: TABLE S1 — The subtyping data is presented in Supplementary Table S1. Subtyping was carried out using REGAv3 and COMET. Based on the PR/RT sequences (n = 96), 99% were identified as HIV-1C while one as 02_AG (PT405ZA). Based on the IN sequences (n = 89), patient samples PT405ZA identified as 02_AG while 88 (99%) samples as HIV-1C. [file Table_1.XLSX]

## Sheet: Sheet1
PR/RT sequences				IN Sequences
Sequence Name	REGAv3	COMET		Sequence Name	Subtype(%)
PT003ZA	C (3.35%)	C		PT003ZA	C (4.04%)
PT007ZA	C (4.48%)	C		PT007ZA	C (3.37%)
PT011ZA	C (4.87%)	C		PT011ZA	C (3.81%)
PT014ZA	C (3.23%)	C		PT014ZA	C (3.55%)
PT015ZA	C (3.64%)	C		PT015ZA	C (3.52%)
PT016ZA	C (3.56%)	C		PT016ZA	C (3.92%)
PT019ZA	C (4.16%)	C		PT019ZA	C (3.91%)
PT023ZA	C (5.24%)	C		PT023ZA	C (4.63%)
PT024ZA	C (5.24%)	C		PT024ZA	C (3.82%)
PT026ZA	C (4.43%)	C		PT026ZA	C (3.21%)
PT027ZA	C (5.16%)	C		PT027ZA	C (3.69%)
PT028ZA	C (4.01%)	C		PT028ZA	C (4.12%)
PT034ZA	C (4.75%)	C		PT035ZA	C (4.30%)
PT035ZA	C (3.66%)	C		PT037ZA	C (5.04%)
PT037ZA	C (4.48%)	C		PT046ZA	C (3.01%)
PT046ZA	C (4.71%)	C		PT047ZA	C (4.63%)
PT047ZA	C (3.17%)	C		PT052ZA	C (4.52%)
PT052ZA	C (3.92%)	C		PT054ZA	C (4.27%)
PT054ZA	C (4.76%)	C		PT055ZA	C (3.27%)
PT055ZA	C (3.91%)	C		PT059ZA	C (5.12%)
PT059ZA	C (3.42%)	C		PT062ZA	C (2.98%)
PT062ZA	C (3.17%)	C		PT063ZA	C (3.12%)
PT063ZA	C (4.80%)	C		PT064ZA	C (5.13%)
PT064ZA	C (4.86%)	C		PT065ZA	C (3.83%)
PT065ZA	C (4.19%)	C		PT066ZA	C (4.99%)
PT066ZA	C (4.30%)	C		PT072ZA	C (4.52%)
PT072ZA	C (4.20%)	C		PT074ZA	C (3.68%)
PT074ZA	C (4.48%)	C		PT078ZA	C (4.74%)
PT078ZA	C (4.52%)	C		PT080ZA	C (3.69%)
PT080ZA	C (4.89%)	C		PT082ZA	C (3.57%)
PT082ZA	C (3.99%)	C		PT083ZA	C (3.19%)
PT083ZA	C (4.66%)	C		PT086ZA	C (2.45%)
PT086ZA	C (5.70%)	C		PT087ZA	C (3.11%)
PT087ZA	C (3.93%)	C		PT088ZA	C (2.74%)
PT088ZA	C (3.71%)	C		PT090ZA	C (3.80%)
PT090ZA	C (4.11%)	C		PT091ZA	C (4.63%)
PT091ZA	C (4.01%)	C		PT100ZA	C (4.17%)
PT100ZA	C (4.52%)	C		PT103ZA	C (4.47%)
PT103ZA	C (4.80%)	C		PT113ZA	C (4.11%)
PT104ZA	C (3.91%)	C		PT120ZA	C (2.86%)
PT112ZA	C (5.00%)	C		PT121ZA	C (4.38%)
PT113ZA	C (3.49%)	C		PT123ZA	C (3.57%)
PT120ZA	C (2.77%)	C		PT131ZA	C (4.24%)
PT121ZA	C (4.35%)	C		PT174ZA	C (3.36%)
PT123ZA	C (3.79%)	C		PT177ZA	C (3.03%)
PT131ZA	C (4.34%)	C		PT178ZA	C (5.18%)
PT137ZA	C (3.26%)	C		PT179ZA	C (3.42%)
PT174ZA	C (4.06%)	C		PT180ZA	C (4.93%)
PT177ZA	C (4.15%)	C		PT183ZA	C (2.92%)
PT178ZA	C (3.97%)	C		PT184ZA	C (2.71%)
PT179ZA	C (3.55%)	C		PT185ZA	C (3.27%)
PT180ZA	C (3.65%)	C		PT188ZA	C (4.28%)
PT183ZA	C (3.51%)	C		PT189ZA	C (3.70%)
PT184ZA	C (3.28%)	C		PT198ZA	C (3.59%)
PT185ZA	C (3.75%)	C		PT199ZA	C (5.21%)
PT188ZA	C (4.30%)	C		PT200ZA	C (2.89%)
PT189ZA	C (3.97%)	C		PT201ZA	C (3.59%)
PT190ZA	C (4.62%)	C		PT213ZA	C (3.02%)
PT198ZA	C (3.56%)	C		PT214ZA	C (4.80%)
PT199ZA	C (4.43%)	C		PT217ZA	C (3.82%)
PT200ZA	C (6.35%)	C		PT218ZA	C (4.05%)
PT201ZA	C (4.67%)	C		PT220ZA	C (2.66%)
PT213ZA	C (4.00%)	C		PT222ZA	C (4.63%)
PT214ZA	C (3.95%)	C		PT245ZA	C (4.17%)
PT217ZA	C (4.80%)	C		PT248ZA	C (3.82%)
PT218ZA	C (4.06%)	C		PT265ZA	C (4.86%)
PT220ZA	C (3.88%)	C		PT269ZA	C (4.17%)
PT222ZA	C (4.15%)	C		PT271ZA	C (4.63%)
PT245ZA	C (4.21%)	C		PT273ZA	C (4.17%)
PT248ZA	C (4.03%)	C		PT275ZA	C (4.44%)
PT265ZA	C (3.92%)	C		PT278ZA	C (3.70%)
PT269ZA	C (4.80%)	C		PT282ZA	C (4.55%)
PT271ZA	C (4.86%)	C		PT284ZA	C (3.80%)
PT273ZA	C (4.12%)	C		PT286ZA	C (3.24%)
PT275ZA	C (3.88%)	C		PT288ZA	C (3.01%)
PT278ZA	C (5.35%)	C		PT289ZA	C (3.51%)
PT282ZA	C (3.99%)	C		PT290ZA	C (3.94%)
PT284ZA	C (5.69%)	C		PT294ZA	C (2.92%)
PT286ZA	C (3.92%)	C		PT400ZA	C (3.13%)
PT288ZA	C (3.63%)	C		PT401ZA	C (4.12%)
PT289ZA	C (3.05%)	C		PT402ZA	C (2.89%)
PT290ZA	C (4.93%)	C		PT403ZA	C (3.47%)
PT294ZA	C (4.78%)	C		PT404ZA	C (3.24%)
PT400ZA	C (4.20%)	C		PT405ZA	CRF02_AG (3.82%)
PT401ZA	C (5.36%)	C		PT406ZA	C (2.75%)
PT402ZA	C (3.28%)	C		PT408ZA	C (3.36%)
PT403ZA	C (4.17%)	C		PT410ZA	C (4.17%)
PT404ZA	C (3.69%)	C		PT411ZA	C (3.57%)
PT405ZA	CRF02_AG (6.46%)	G (check for 02_AG)		PT412ZA	C (4.32%)
PT406ZA	C (2.75%)	C
PT407ZA	C (4.85%)	C
PT408ZA	C (5.31%)	C
PT409ZA	C (4.48%)	C
PT410ZA	C (6.74%)	C
PT411ZA	C (4.78%)	C
PT412ZA	C (3.72%)	C
